# Supplementary material for: IMPDH inhibition activates TLR‐VCAM1 pathway and suppresses the development of MLL‐fusion leukemia
Source: EMBO Mol Med. 2022 Dec 1;15(1):e15631. doi: 10.15252/emmm.202115631 (PMC9832838; doi:10.15252/emmm.202115631)
Supplement: Supplementary file 3 — Source Data for Expanded View [file EMMM-15-e15631-s004.zip]

Archive with 29 entries (18 files):
- Extend Figure1/
- __MACOSX/
- __MACOSX/._Extend Figure1
- Extend Figure2/
- Extend Figure2/.DS_Store
- __MACOSX/Extend Figure2/
- __MACOSX/Extend Figure2/._.DS_Store
- Extend Figure2/Extend Figure2D/
- Extend Figure2/Extend Figure2D/.DS_Store
- __MACOSX/Extend Figure2/Extend Figure2D/
- __MACOSX/Extend Figure2/Extend Figure2D/._.DS_Store
- Extend Figure2/Extend Figure2D/Western-blotting/
- Extend Figure2/Extend Figure2D/Western-blotting/.DS_Store
- __MACOSX/Extend Figure2/Extend Figure2D/Western-blotting/
- __MACOSX/Extend Figure2/Extend Figure2D/Western-blotting/._.DS_Store
- Extend Figure2/Extend Figure2D/Western-blotting/GAPDH.tiff
- __MACOSX/Extend Figure2/Extend Figure2D/Western-blotting/._GAPDH.tiff
- Extend Figure2/Extend Figure2D/Western-blotting/IMPDH1.tiff
- __MACOSX/Extend Figure2/Extend Figure2D/Western-blotting/._IMPDH1.tiff
- __MACOSX/Extend Figure2/Extend Figure2D/._Western-blotting
- __MACOSX/Extend Figure2/._Extend Figure2D
- __MACOSX/._Extend Figure2
- Extend Figure4/
- __MACOSX/._Extend Figure4
- Extend Figure3/
- Extend Figure3/.DS_Store
- __MACOSX/Extend Figure3/
- __MACOSX/Extend Figure3/._.DS_Store
- __MACOSX/._Extend Figure3
