# Supplementary material for: IMPDH inhibition activates TLR‐VCAM1 pathway and suppresses the development of MLL‐fusion leukemia
Source: EMBO Mol Med. 2022 Dec 1;15(1):e15631. doi: 10.15252/emmm.202115631 (PMC9832838; doi:10.15252/emmm.202115631)
Supplement: Supplementary file 5 — Source Data for Figure 1 [file EMMM-15-e15631-s002.zip]

Archive with 20 entries (13 files):
- Figure1/
- Figure1/Figure 1I/
- Figure1/Figure 1I/.DS_Store
- __MACOSX/
- __MACOSX/Figure1/
- __MACOSX/Figure1/Figure 1I/
- __MACOSX/Figure1/Figure 1I/._.DS_Store
- Figure1/Figure 1I/Western-blotting/
- Figure1/Figure 1I/Western-blotting/.DS_Store
- __MACOSX/Figure1/Figure 1I/Western-blotting/
- __MACOSX/Figure1/Figure 1I/Western-blotting/._.DS_Store
- Figure1/Figure 1I/Western-blotting/IMPDH2.tiff
- __MACOSX/Figure1/Figure 1I/Western-blotting/._IMPDH2.tiff
- Figure1/Figure 1I/Western-blotting/GAPDH.tiff
- __MACOSX/Figure1/Figure 1I/Western-blotting/._GAPDH.tiff
- __MACOSX/Figure1/Figure 1I/._Western-blotting
- __MACOSX/Figure1/._Figure 1I
- Figure1/.DS_Store
- __MACOSX/Figure1/._.DS_Store
- __MACOSX/._Figure1
