# Supplementary material for: IMPDH inhibition activates TLR‐VCAM1 pathway and suppresses the development of MLL‐fusion leukemia
Source: EMBO Mol Med. 2022 Dec 1;15(1):e15631. doi: 10.15252/emmm.202115631 (PMC9832838; doi:10.15252/emmm.202115631)
Supplement: Supplementary file 6 — Source Data for Figure 3 [file EMMM-15-e15631-s008.zip]

Archive with 66 entries (47 files):
- Figure3/
- Figure3/Figure3D/
- Figure3/Figure3D/.DS_Store
- __MACOSX/
- __MACOSX/Figure3/
- __MACOSX/Figure3/Figure3D/
- __MACOSX/Figure3/Figure3D/._.DS_Store
- Figure3/Figure3D/Western-blotting/
- Figure3/Figure3D/Western-blotting/.DS_Store
- __MACOSX/Figure3/Figure3D/Western-blotting/
- __MACOSX/Figure3/Figure3D/Western-blotting/._.DS_Store
- Figure3/Figure3D/Western-blotting/Tubulin.tiff
- __MACOSX/Figure3/Figure3D/Western-blotting/._Tubulin.tiff
- Figure3/Figure3D/Western-blotting/P53.tiff
- __MACOSX/Figure3/Figure3D/Western-blotting/._P53.tiff
- __MACOSX/Figure3/Figure3D/._Western-blotting
- __MACOSX/Figure3/._Figure3D
- Figure3/.DS_Store
- __MACOSX/Figure3/._.DS_Store
- Figure3/Figure3B/
- Figure3/Figure3B/.DS_Store
- __MACOSX/Figure3/Figure3B/
- __MACOSX/Figure3/Figure3B/._.DS_Store
- Figure3/Figure3B/Western-blotting/
- Figure3/Figure3B/Western-blotting/.DS_Store
- __MACOSX/Figure3/Figure3B/Western-blotting/
- __MACOSX/Figure3/Figure3B/Western-blotting/._.DS_Store
- Figure3/Figure3B/Western-blotting/Tubulin.tiff
- __MACOSX/Figure3/Figure3B/Western-blotting/._Tubulin.tiff
- Figure3/Figure3B/Western-blotting/P21.tiff
- __MACOSX/Figure3/Figure3B/Western-blotting/._P21.tiff
- __MACOSX/Figure3/Figure3B/._Western-blotting
- __MACOSX/Figure3/._Figure3B
- Figure3/Figure3F/
- Figure3/Figure3F/.DS_Store
- __MACOSX/Figure3/Figure3F/
- __MACOSX/Figure3/Figure3F/._.DS_Store
- Figure3/Figure3F/Western-blotting/
- Figure3/Figure3F/Western-blotting/Tubulin.tiff
- __MACOSX/Figure3/Figure3F/Western-blotting/
- __MACOSX/Figure3/Figure3F/Western-blotting/._Tubulin.tiff
- Figure3/Figure3F/Western-blotting/P53.tiff
- __MACOSX/Figure3/Figure3F/Western-blotting/._P53.tiff
- __MACOSX/Figure3/Figure3F/._Western-blotting
- __MACOSX/Figure3/._Figure3F
- Figure3/Figure3A/
- Figure3/Figure3A/.DS_Store
- __MACOSX/Figure3/Figure3A/
- __MACOSX/Figure3/Figure3A/._.DS_Store
- Figure3/Figure3A/Western-blotting/
- Figure3/Figure3A/Western-blotting/.DS_Store
- __MACOSX/Figure3/Figure3A/Western-blotting/
- __MACOSX/Figure3/Figure3A/Western-blotting/._.DS_Store
- Figure3/Figure3A/Western-blotting/Tubulin.tiff
- __MACOSX/Figure3/Figure3A/Western-blotting/._Tubulin.tiff
- Figure3/Figure3A/Western-blotting/P21.tiff
- __MACOSX/Figure3/Figure3A/Western-blotting/._P21.tiff
- Figure3/Figure3A/Western-blotting/Bax.tiff
- __MACOSX/Figure3/Figure3A/Western-blotting/._Bax.tiff
- Figure3/Figure3A/Western-blotting/BCL2.tiff
- __MACOSX/Figure3/Figure3A/Western-blotting/._BCL2.tiff
- Figure3/Figure3A/Western-blotting/P53.tiff
- __MACOSX/Figure3/Figure3A/Western-blotting/._P53.tiff
- __MACOSX/Figure3/Figure3A/._Western-blotting
- __MACOSX/Figure3/._Figure3A
- __MACOSX/._Figure3
