# Supplementary material for: IMPDH inhibition activates TLR‐VCAM1 pathway and suppresses the development of MLL‐fusion leukemia
Source: EMBO Mol Med. 2022 Dec 1;15(1):e15631. doi: 10.15252/emmm.202115631 (PMC9832838; doi:10.15252/emmm.202115631)
Supplement: Supplementary file 7 — Source Data for Figure 5 [file EMMM-15-e15631-s006.zip]

Archive with 52 entries (37 files):
- Figure5/
- Figure5/.DS_Store
- __MACOSX/
- __MACOSX/Figure5/
- __MACOSX/Figure5/._.DS_Store
- Figure5/Figure5F/
- Figure5/Figure5F/.DS_Store
- __MACOSX/Figure5/Figure5F/
- __MACOSX/Figure5/Figure5F/._.DS_Store
- Figure5/Figure5F/Western-blotting/
- Figure5/Figure5F/Western-blotting/GAPDH.tiff
- __MACOSX/Figure5/Figure5F/Western-blotting/
- __MACOSX/Figure5/Figure5F/Western-blotting/._GAPDH.tiff
- Figure5/Figure5F/Western-blotting/p-p38 .tiff
- __MACOSX/Figure5/Figure5F/Western-blotting/._p-p38 .tiff
- Figure5/Figure5F/Western-blotting/total IkBa .tiff
- __MACOSX/Figure5/Figure5F/Western-blotting/._total IkBa .tiff
- Figure5/Figure5F/Western-blotting/total p38 .tiff
- __MACOSX/Figure5/Figure5F/Western-blotting/._total p38 .tiff
- __MACOSX/Figure5/Figure5F/._Western-blotting
- __MACOSX/Figure5/._Figure5F
- Figure5/Figure5G/
- Figure5/Figure5G/.DS_Store
- __MACOSX/Figure5/Figure5G/
- __MACOSX/Figure5/Figure5G/._.DS_Store
- Figure5/Figure5G/Western-blotting/
- Figure5/Figure5G/Western-blotting/p-p38.tiff
- __MACOSX/Figure5/Figure5G/Western-blotting/
- __MACOSX/Figure5/Figure5G/Western-blotting/._p-p38.tiff
- Figure5/Figure5G/Western-blotting/a-tubulin.tiff
- __MACOSX/Figure5/Figure5G/Western-blotting/._a-tubulin.tiff
- Figure5/Figure5G/Western-blotting/total IkBa .tiff
- __MACOSX/Figure5/Figure5G/Western-blotting/._total IkBa .tiff
- Figure5/Figure5G/Western-blotting/total p38 .tiff
- __MACOSX/Figure5/Figure5G/Western-blotting/._total p38 .tiff
- __MACOSX/Figure5/Figure5G/._Western-blotting
- __MACOSX/Figure5/._Figure5G
- Figure5/Figure5C/
- Figure5/Figure5C/.DS_Store
- __MACOSX/Figure5/Figure5C/
- __MACOSX/Figure5/Figure5C/._.DS_Store
- Figure5/Figure5C/Western-blotting/
- Figure5/Figure5C/Western-blotting/Input_IB- HA-ub  .tiff
- __MACOSX/Figure5/Figure5C/Western-blotting/
- __MACOSX/Figure5/Figure5C/Western-blotting/._Input_IB- HA-ub  .tiff
- Figure5/Figure5C/Western-blotting/Input_FLAG-TRAF6.tiff
- __MACOSX/Figure5/Figure5C/Western-blotting/._Input_FLAG-TRAF6.tiff
- Figure5/Figure5C/Western-blotting/IP_FLAG-TRAF6.tiff
- __MACOSX/Figure5/Figure5C/Western-blotting/._IP_FLAG-TRAF6.tiff
- __MACOSX/Figure5/Figure5C/._Western-blotting
- __MACOSX/Figure5/._Figure5C
- __MACOSX/._Figure5
